# Supplementary material for: Wheat mycobiome dynamics driven by interseasonal crop-crop transfer and Fusarium head blight
Source: Front Microbiol. 2026 Mar 4;17:1778987. doi: 10.3389/fmicb.2026.1778987 (PMC12996221; doi:10.3389/fmicb.2026.1778987)
Supplement: Supplementary file 2 [file Data_Sheet_2.xlsx]

## Sheet: S1-Site-Metadata
Table S1 - Site metadata. Details on location, soil type, climate, and cultural practices.
		Ewing	Urbana
	Latitude	38.0964	40.0808
	Longitude	-88.8453	-88.2242
	Soil Type	Hoyleton silt loam, with ~5% coverage Cisne silt loam in the NW Maizeer	Drummer silty clay loam, 0 to 2 percent slopes
	Climate	Humid subtropical	Humid continental, hot-summer
	Plot Sizes	6.1m x 30.5m; 9.1m filler wheat on east and west sides of the field	9.1m x 35.4m; at least 3m filler wheat on all sides of the field
	Prior Season (Summer 2020) Corn Variety	DeKalb DKC 63-91RIB	Pioneer P1055Q
	Fall Fertilizer	33.63 kg N ha-1 applied as 23.54 kg ha-1 of granulated ammonium sulfate [21-0-0-24S] and 10.09 kg ha-1 of urea [46-0-0]	33.63 kg N ha-1 of a slow-release, polymer-coated N-P-K Lesco Inc. (Cleveland, OH) fertilizer [14-14-14], which also contains minor sulfur, iron, and manganese
	Pre-Plant	No Till; Bush Hog® rotary tiller (Selma, AL) used to homogenize debris distribution; Herbicide RoundUp PowerMax application 3.22 L ha-1	No Till
	Seeding Rate	145.7 kg ha-1	160.3 kg ha-1
	Spring Fertilizer (Feekes 3-4)	112.08 kg N ha-1 applied as urea [46-0-0]	100.88 kg N ha-1 applied using the same N-P-K [14-14-14] Lesco fertilizer as before
	Pesticides	only seed coat: 'sedaxane, difenoconazole, mefenoxam, and thiamethoxam'	only seed coat: 'sedaxane, difenoconazole, mefenoxam, and thiamethoxam'
	Harvest Machinery	Gleaner K2 harvester, moisture content and test weight using Dickey John mini-GAC	Almaco SPC-20 harvester with HarvestMaster H2 Grain gauge for continuous weighing and moisture content
	Harvest Protocol	Whole plot except for 4m at N edge due to high soil moisture/poor stand density	Two uniform 1.5m x 15.2m strips per plot, combined

## Sheet: S2-qPCR-Primers
Table S2 - Primers and probes used in qPCR assay.
Primer	Target taxon	Sequence (5'-3')	Molecular target	Pairs with
Fg.RED.F	Fusarium graminearum	TGACAGCTTTGGTTGTGTTTG	reductase gene	Fg.RED.R, Fg.RED.probe
Fg.RED.probe	Fusarium graminearum	CGGAAGACTGCTGAGTAACGCCAA	reductase gene
Fg.RED.R	Fusarium graminearum	CTTGGCTGGAATGAGTCTGT	reductase gene
Fg.TEF.F	Fusarium graminearum	CAGTCACTAACCACCTGTCAAT	translation elongation factor 1-alpha	Fg.TEF.R, Fg.TEF.probe
Fg.TEF.probe	Fusarium graminearum	AACCCAGGCGTACTTGAAGGAACC	translation elongation factor 1-alpha
Fg.TEF.R	Fusarium graminearum	AATGGTGATACCACGCTCAC	translation elongation factor 1-alpha
Fg.Tri101.F	Fusarium graminearum	GGACTCTGGGATTACGACTTTG	Trichothecene 3-O-Acetyltransferase	Fg.Tri101.R, Fg.Tri101.probe
Fg.Tri101.probe	Fusarium graminearum	CGAGACTGTGAGACGGCCAATCTTT	Trichothecene 3-O-Acetyltransferase
Fg.Tri101.R	Fusarium graminearum	ATCAGGCTTCTTGGGCATAAA	Trichothecene 3-O-Acetyltransferase
Ta.Ef1.F	Triticum aestivum	GATTGACAGGCGATCTGGTAAG	translation elongation factor 1-alpha	Ta.Ef1.R, Ta.Ef1.probe
Ta.Ef1.probe	Triticum aestivum	TCCTCAAGAATGGTGATGCTGGCA	translation elongation factor 1-alpha
Ta.Ef1.R	Triticum aestivum	GGCTTGGTGGGAATCATCTT	translation elongation factor 1-alpha
Ta.Actin.F	Triticum aestivum	CCAAGGCCAACAGAGAGAAA	Actin	Ta.Actin.R, Ta.Actin.probe
Ta.Actin.probe	Triticum aestivum	TGCCCAGCAATGTATGTCGCAATC	Actin
Ta.Actin.R	Triticum aestivum	GCTGGCATACAAGGACAGAA	Actin
Ta.PAL.F	Triticum aestivum	GTGTTCTGCGAGGTGATGAA	Phenylalanine ammonia-lyase	Ta.PAL.R, Ta.PAL.probe
Ta.PAL.probe	Triticum aestivum	AAGCACCACCCTGGACAGATTGAA	Phenylalanine ammonia-lyase
Ta.PAL.R	Triticum aestivum	GTATGAGCTTCCCTCCAAGATG	Phenylalanine ammonia-lyase

## Sheet: S3-ANOVA
Table S3 - ANOVA model results for grain a) DON content, b) Fusarium biomass, c) Yield by site and variety, and for microbiome d) richness and e) community structure by tissue type.
A) DON
	Df	SS	F	Pr(>F)
Site	1	1.08574	10.04	0.005318
Variety	2	0.97635	4.514	0.02577
Site*Variety	2	0.83619	3.866	0.040104
Residuals	18	1.94663
B) Fusarium graminearum biomass
	Df	SS	F	Pr(>F)
Site	1	0.038101	3.5783	0.07474
Variety	2	0.114218	5.3634	0.01489
Site*Variety	2	0.094788	4.451	0.02688
Residuals	18	0.191663
C) Yield
	Df	SS	F	Pr(>F)
Site	1	0.228024	199.316	<0.0001
Variety	2	0.003022	1.3208	0.2916
Site*Variety	2	0.00104	0.4543	0.642
Residuals	18	0.020593
D) Richness
	Df	SS	MS	Rsq	F	Z	Pr(>F)	MSE Error Term
Tissue	2	516491	258245	0.66445	213.86	11.348	0.001	Residuals
Residuals	216	260826	1208	0.33555
Total	218	777317
E) Structure
	Df	SS	MS	Rsq	F	Z	Pr(>F)	MSE Error Term
Tissue	2	129576	64788	0.35168	58.585	5.1858	0.001	Residuals
Residuals	216	238870	1106	0.64832
Total	218	368446

## Sheet: S4-ANOVA-Treatments
Table S4 - ANOVA model results for microbiome community structure for a) debris, b) leaves, c) heads, and d) heads at the 5th and final sampling point (T5). 'NT' stands for non-testable random error term. A colon (:) indicates an interaction term.
A) Debris
	Df	SS	MS	Rsq	F	Z	Pr(>F)	MSE Error Term
Site	1	1134	1133.69	0.01641	1.6382	1.4053	0.054	Site:Block
Variety	2	1160	580.01	0.016792	0.8968	2.0837	0.057	Site:Variety:Block
Time	1	1522	1521.87	0.022029	1.5087	3.1415	0.092	Site:Time:Block
Site:Block	6	4152	692.03	0.060104	NT	NT	NT	Residuals
Site:Variety	2	1091	545.65	0.015797	0.8437	1.0398	0.009	Site:Variety:Block
Site:Time	1	1068	1068.1	0.015461	1.0588	1.5807	0.028	Site:Time:Block
Variety:Time	2	1848	923.82	0.026745	1.0893	1.0357	0.005	Site:Variety:Time:Block
Site:Variety:Block	12	7761	646.77	0.112346	NT	NT	NT	Residuals
Site:Time:Block	6	6053	1008.75	0.087612	NT	NT	NT	Residuals
Site:Variety:Time	2	1579	789.53	0.022857	0.931	3.3987	0.001	Site:Variety:Time:Block
Site:Variety:Time:Block	12	10177	848.05	0.14731	NT	NT	NT	Residuals
Total	47	69084
B) Leaves
	Df	SS	MS	Rsq	F	Z	Pr(>F)	MSE Error Term
Site	1	393.2	393.18	0.017926	1.0813	1.1888	0.11	Site:Block
Variety	2	462.1	231.06	0.021069	0.9259	1.6899	0.044	Site:Variety:Block
Time	3	612.5	204.17	0.027926	0.8143	2.0812	0.018	Site:Time:Block
Site:Block	6	2181.7	363.62	0.099468	NT	NT	NT	Residuals
Site:Variety	2	574.2	287.12	0.026181	1.1505	2.7617	0.006	Site:Variety:Block
Site:Time	3	836.7	278.91	0.038148	1.1123	3.4979	0.001	Site:Time:Block
Variety:Time	6	1163.4	193.9	0.053041	0.8767	-0.8126	0.784	Site:Variety:Time:Block
Site:Variety:Block	12	2994.8	249.57	0.13654	NT	NT	NT	Residuals
Site:Time:Block	18	4513.4	250.75	0.205776	NT	NT	NT	Residuals
Site:Variety:Time	6	1452.7	242.11	0.066229	1.0947	0.577	0.274	Site:Variety:Time:Block
Site:Variety:Time:Block	15	3317.4	221.16	0.151246	NT	NT	NT	Residuals
Total	74	21933.7
C) Heads
	Df	SS	MS	Rsq	F	Z	Pr(>F)	MSE Error Term
Site	1	1404	1403.7	0.011827	1.1568	1.1181	0.396	Site:Block
Variety	2	3434	1716.8	0.02893	1.2254	2.7208	0.095	Site:Variety:Block
Time	2	2404	1202	0.020255	1.0525	2.6335	0.1	Site:Time:Block
Site:Block	6	7281	1213.4	0.061342	NT	NT	NT	Residuals
Site:Variety	2	2538	1268.9	0.021382	0.9056	1.2857	0.016	Site:Variety:Block
Site:Time	2	2560	1279.8	0.021566	1.1206	1.3138	0.009	Site:Time:Block
Variety:Time	4	5406	1351.5	0.045549	1.093	2.0652	0.001	Site:Variety:Time:Block
Site:Variety:Block	12	16813	1401.1	0.141657	NT	NT	NT	Residuals
Site:Time:Block	12	13705	1142	0.115468	NT	NT	NT	Residuals
Site:Variety:Time	4	4990	1247.4	0.04204	1.0088	5.731	0.001	Site:Variety:Time:Block
Site:Variety:Time:Block	24	29676	1236.5	0.250034	NT	NT	NT	Residuals
Total	71	118688
D) Heads at T5
	Df	SS	MS	Rsq	F	Z	Pr(>F)	MSE Error Term
Site	1	1382	1382.29	0.023383	1.4075	0.2382	0.06	Site:Block
Variety	2	1760	879.86	0.029768	1.0452	2.0831	0.059	Site:Variety:Block
Disease	1	778	778.11	0.013163	0.7514	3.1415	0.091	Site:Disease:Block
Site:Block	6	5892	982.08	0.09968	NT	NT	NT	Residuals
Site:Variety	2	1700	850	0.028758	1.0097	1.0362	0.009	Site:Variety:Block
Site:Disease	1	953	953.17	0.016124	0.9205	1.5822	0.029	Site:Disease:Block
Variety:Disease	2	1701	850.49	0.028775	0.8073	1.0345	0.006	Site:Variety:Disease:Block
Site:Variety:Block	12	10102	841.8	0.170883	NT	NT	NT	Residuals
Site:Disease:Block	6	6213	1035.53	0.105104	NT	NT	NT	Residuals
Site:Variety:Disease	2	1899	949.27	0.032116	0.9011	3.3327	0.001	Site:Variety:Disease:Block
Site:Variety:Disease:Block	12	12642	1053.47	0.21385	NT	NT	NT	Residuals
Total	47	59114

## Sheet: S5-Source-Sink-Models
Table S5 - Analysis of deviance model results for beta regression models of estimated source proportions for the tests of A) different tissue types as potential sources and B) earlier timepoints as sources to later timepoint sinks. Model hypotheses are further delineated based on descriptions in the main text (A.1, A.2, B.1, B.2, & B.3). A colon (:) indicates an interaction term. For the head tis…
A) Test of different tissue types as sources
		Model Terms	Df	χ2	P
	A.1) Debris to Leaves	Type	1	3.6738	0.0553
		Time	1	0	1
		Type:Time	1	65.2509	<0.0001
		Model Terms	Df	χ2	P
	A.2) Leaves to Heads	Type	1	204.455	<0.0001
		Time	1	0	1
		Type:Time	1	3.2897	0.0697
B) Test of earlier timepoints as sources to later timepoint sinks (or disease states as sinks)
		Model Terms	Df	χ2	P
	B.1) Debris	Type	1	151.56	<0.0001
		Model Terms	Df	χ2	P
	B.2) Heads	Type	1	1236.98	<0.0001
		TimeSource	2	0	1
		Type:TimeSource	2	64.601	<0.0001
		Model Terms	Df	χ2	P
	B.3) Leaves	Type	1	21.9994	<0.0001
		TimeSource	2	0	1
		Type:TimeSource	2	3.9629	0.1379

## Sheet: S6-Source-Sink-Posthocs
Table S6 - Posthoc tests for pairwise contrasts of significant model terms for A) different tissue types as potential sources and B) earlier timepoints as sources to later timepoint sinks. Model hypotheses are further delineated based on descriptions in the main text (A.1, A.2, B.1, B.2, & B.3) and as in Supplementary Table S5. A colon (:) indicates an interaction term. For the head tissue hypoth…
A) Test of different tissue types as sources
		Significant Model Term	Levels Contrasted	Estimate	SE	Df	T	P
	A.1) Debris to Leaves	Type:Time	T1Known-T2Known	2.32	0.381	72	6.086	<.0001
			T1Known-T1Unknown	1.34	0.344	72	3.898	0.0013
			T1Known-T2Unknown	-0.98	0.365	72	-2.685	0.054
			T2Known-T1Unknown	-0.98	0.365	72	-2.685	0.054
			T2Known-T2Unknown	-3.3	0.433	72	-7.626	<.0001
			T1Unknown-T2Unknown	-2.32	0.381	72	-6.086	<.0001
		Significant Model Term	Levels Contrasted	Estimate	SE	Df	T	P
	A.2) Leaves to Heads	Type	Known-Unknown	-0.701	0.0316	67	-22.189	<0.0001
B) Test of earlier timepoints as sources to later timepoint sinks (or disease states as sinks)
		Significant Model Term	Levels Contrasted	Estimate	SE	Df	T	P
	B.1) Debris	Type	Known-Unknown	0.629	0.0363	45	17.317	<0.0001
		Significant Model Term	Levels Contrasted	Estimate	SE	Df	T	P
	B.2) Heads	Type:TimeSource	T3Known-T4HiKnown	-0.1157	0.0199	137	-5.807	<.0001
			T3Known-T4LoKnown	-0.0567	0.0219	137	-2.592	0.1585
			T3Known-T3Unknown	0.5801	0.0236	137	24.626	<.0001
			T3Known-T4Unknown_HiSink	0.6959	0.0202	137	34.428	<.0001
			T3Known-T4Unknown_LoSink	0.6369	0.0221	137	28.796	<.0001
			T4HiKnown-T4LoKnown	0.059	0.0182	137	3.249	0.0218
			T4HiKnown-T3Unknown	0.6959	0.0202	137	34.428	<.0001
			T4HiKnown-T4Unknown_HiSink	0.8116	0.0162	137	50.089	<.0001
			T4HiKnown-T4Unknown_LoSink	0.7526	0.0185	137	40.638	<.0001
			T4LoKnown-T3Unknown	0.6369	0.0221	137	28.796	<.0001
			T4LoKnown-T4Unknown_HiSink	0.7526	0.0185	137	40.638	<.0001
			T4LoKnown-T4Unknown_LoSink	0.6936	0.0206	137	33.705	<.0001
			T3Unknown-T4Unknown_HiSink	0.1157	0.0199	137	5.807	<.0001
			T3Unknown-T4Unknown_LoSink	0.0567	0.0219	137	2.592	0.1585
			T4Unknown_HiSink-T4Unknown_LoSink	-0.059	0.0182	137	-3.249	0.0218
		Significant Model Term	Levels Contrasted	Estimate	SE	Df	T	P
	B.3) Leaves	Type	Known-Unknown	-1.36	0.275	88	-4.943	<0.0001

## Sheet: S7-Deseq2
Table S7 - Differential Abundance (DeSEQ2) results for disease enriched taxa in T5 timepoint wheat heads. Positive log2 fold change values indicate enrichment in low disease heads, while negative values indicate enrichment in high disease heads.
	Base Mean Normalized Counts	log2 Fold-Change	log2 Fold-Change Standard Error	Wald Test Statistic	P-Value	Adjusted P-Value
ASV1	5035.22	0.845793	0.290662	2.90989	0.00361559	0.0305934
ASV2	8095.11	-2.90462	0.52073	-5.57798	2.43321e-08	2.67653e-06
ASV3	6089.49	-0.0405938	0.265882	-0.152676	0.878654	0.920494
ASV4	5025.84	0.114953	0.332301	0.345929	0.729396	0.835196
ASV5	4672.11	0.272364	0.301978	0.901934	0.367092	0.640954
ASV6	3058.78	1.01716	0.496171	2.05002	0.0403624	0.177594
ASV8	1947.15	1.06706	0.58378	1.82784	0.0675738	0.265468
ASV9	1281.77	0.291209	0.455942	0.638698	0.523019	0.710273
ASV10	2107.48	0.991775	0.422245	2.34881	0.0188333	0.103583
ASV11	918.627	1.34484	0.343808	3.91159	9.16906e-05	0.00168099
ASV12	42.1726	4.12934	1.41088	2.92679	NA	NA
ASV13	1113.67	0.824974	0.338933	2.43403	0.0149317	0.0966168
ASV15	11.5579	1.01622	1.83902	0.552589	0.580545	0.746119
ASV16	729.58	0.591569	0.87513	0.675978	0.499055	0.710273
ASV17	464.458	-0.347244	0.674385	-0.514904	0.60662	0.762702
ASV18	769.025	0.333407	0.488376	0.682685	0.494806	0.710273
ASV20	141.623	0.640109	0.282397	2.2667	0.0234085	0.122616
ASV21	57.47	1.6238	0.672999	2.41278	0.0158312	0.0967461
ASV22	206.454	0.205441	0.284487	0.722144	0.470206	0.708529
ASV23	704.386	0.723946	0.474622	1.52531	0.127181	0.358716
ASV25	5.59204	1.42615	1.06676	1.3369	0.181257	0.424218
ASV27	634.898	5.37495	1.42143	3.78138	0.000155963	0.00245085
ASV28	67.6936	-0.312191	1.03013	-0.303059	NA	NA
ASV29	28.7264	2.75972	0.871516	3.16657	0.00154246	0.0154246
ASV30	99.458	0.442979	0.884715	0.500702	0.616581	0.762702
ASV31	582.745	1.42523	0.48951	2.91154	0.00359653	0.0305934
ASV33	461.713	0.185905	0.569473	0.32645	0.744084	0.835196
ASV36	450.073	1.2771	0.574498	2.22299	0.0262167	0.12856
ASV38	301.476	0.201861	0.539325	0.374286	NA	NA
ASV41	314.578	0.867699	0.854341	1.01564	0.309803	0.597865
ASV42	229.469	-0.987574	1.00949	-0.978291	0.327931	0.600845
ASV43	14.0506	0.0560597	0.56556	0.0991225	0.921041	0.938097
ASV45	243.075	0.363424	0.56599	0.642102	0.520807	0.710273
ASV47	216.154	-1.40352	0.987718	-1.42097	0.155324	0.406802
ASV49	84.5414	0.977401	1.222	0.799838	0.423805	0.685567
ASV50	52.2327	0.397009	0.541331	0.733394	0.463318	0.708529
ASV51	248.777	0.851219	0.55454	1.535	0.124784	0.358716
ASV52	45.3977	-0.790134	0.52414	-1.50749	0.131686	0.362136
ASV53	207.672	0.356173	0.726663	0.490149	0.624029	0.762702
ASV54	86.8335	1.80802	0.774174	2.33542	NA	NA
ASV55	93.7823	0.664231	0.379452	1.7505	0.080032	0.269969
ASV56	44.7415	1.3957	1.26175	1.10616	0.268657	0.547265
ASV58	53.2758	-0.428934	0.443252	-0.967697	0.333196	0.600845
ASV60	23.1023	0.475104	0.397943	1.1939	0.232517	0.512146
ASV61	38.9044	-0.511876	0.699825	-0.731435	0.464514	0.708529
ASV62	178.793	0.625899	0.865286	0.723344	0.469469	0.708529
ASV65	31.0569	1.19777	0.690377	1.73494	0.0827507	0.269969
ASV67	30.5855	1.08031	0.942536	1.14618	0.251722	0.529614
ASV69	114.49	2.35884	1.20826	1.95227	0.0509064	0.215373
ASV70	31.3999	1.64898	0.694724	2.37357	0.0176169	0.101992
ASV71	184.941	-0.10266	1.01163	-0.10148	0.91917	0.938097
ASV72	106.597	1.30121	1.19679	1.08725	0.276928	0.553856
ASV73	8.95806	1.97211	1.13926	1.73104	0.0834449	0.269969
ASV74	119.64	1.72696	0.981635	1.75927	0.0785316	0.269969
ASV75	119.262	1.73398	1.24072	1.39755	0.162247	0.411152
ASV76	19.6804	0.817648	0.479898	1.70379	0.0884194	0.27789
ASV78	75.4841	1.42031	1.19034	1.19319	0.232794	0.512146
ASV81	73.0138	1.73838	0.976361	1.78046	0.075	0.269969
ASV84	9.31552	0.832881	0.731969	1.13786	0.255177	0.529614
ASV87	119.097	0.809576	1.4759	0.548528	0.583329	0.746119
ASV91	67.401	0.626358	0.643389	0.973529	0.33029	0.600845
ASV93	23.964	0.662829	0.797932	0.830684	0.406152	0.666817
ASV94	109.4	0.738574	1.59558	0.462886	0.643446	0.775621
ASV96	88.291	2.22249	0.81195	2.73723	0.00619598	0.0486827
ASV97	63.3189	0.760902	0.484016	1.57206	0.115937	0.344678
ASV99	115.239	2.87069	0.691367	4.1522	3.29293e-05	0.00120741
ASV101	50.7469	0.55039	1.33226	0.413125	0.679515	0.803728
ASV102	7.04167	0.68951	0.829908	0.830827	0.406071	0.666817
ASV104	60.3076	1.60884	1.65934	0.969565	0.332263	0.600845
ASV105	74.146	-0.594453	2.37742	-0.250041	0.802555	0.876036
ASV106	78.5165	-1.50684	2.60618	-0.578178	0.563144	0.746119
ASV107	15.946	1.94575	1.36817	1.42215	0.154984	0.406802
ASV109	17.7766	1.2772	0.664501	1.92204	0.054601	0.222448
ASV118	85.5241	0.519324	0.917539	0.565996	0.571396	0.746119
ASV119	61.4476	0.159631	0.969355	0.164678	0.869198	0.919344
ASV120	11.395	0.862926	1.28566	0.671192	0.502098	0.710273
ASV122	36.5237	-3.52349	0.974966	-3.61397	0.000301548	0.00414628
ASV123	30.0125	0.712436	0.512461	1.39022	0.164461	0.411152
ASV125	43.1742	-0.0954527	0.693912	-0.137557	0.89059	0.924198
ASV127	28.2484	1.1389	1.10598	1.02976	0.303123	0.59542
ASV130	37.3744	2.42327	1.53339	1.58034	0.114029	0.344678
ASV135	11.7414	1.71616	1.36181	1.26021	0.207594	0.475735
ASV140	57.4645	2.20536	1.61399	1.3664	0.171812	0.419985
ASV141	20.7067	3.68505	1.665	2.21325	0.0268807	0.12856
ASV144	35.4219	3.56115	1.64262	2.16797	0.0301609	0.138237
ASV145	16.3693	-0.898316	1.22073	-0.735884	0.461802	0.708529
ASV148	19.5668	0.756512	1.95594	0.386776	0.698922	0.809278
ASV149	33.955	-0.34202	1.26394	-0.270599	0.786699	0.874111
ASV151	10.8283	-4.36561	1.33283	-3.27543	0.001055	0.011605
ASV153	6.73439	-0.14466	1.74715	-0.0827978	0.934012	0.942581
ASV155	46.002	10.1582	1.89608	5.35746	8.44016e-08	4.64209e-06
ASV157	5.70197	-0.112659	1.63208	-0.0690279	0.944967	0.944967
ASV160	20.2302	0.301558	1.30775	0.230592	0.817632	0.88176
ASV161	39.9653	3.07972	1.74214	1.76778	0.0770982	0.269969
ASV166	8.24587	1.22347	1.38575	0.882893	0.377294	0.648474
ASV167	9.56662	2.59664	1.02116	2.54284	0.0109957	0.0806352
ASV187	23.3267	1.1169	1.87598	0.595366	NA	NA
ASV192	26.8278	7.55673	1.76261	4.28725	NA	NA
ASV200	19.9016	-0.385107	0.959004	-0.401569	0.688001	0.805108
ASV201	25.8534	3.50843	0.869875	4.03325	5.50099e-05	0.00151277
ASV206	9.59814	1.1554	0.999175	1.15635	0.247538	0.529614
ASV211	9.09978	0.501403	2.02417	0.247708	0.804361	0.876036
ASV214	24.8009	1.44635	0.586109	2.46771	0.0135981	0.0934868
ASV219	4.24784	-0.102501	1.49134	-0.0687305	0.945204	NA
ASV221	11.2764	0.810336	1.26034	0.642953	0.520255	0.710273
ASV236	19.8251	1.60135	1.91748	0.835135	0.403642	0.666817
ASV237	6.63684	0.986716	0.732771	1.34656	0.178123	0.424218
ASV239	20.1879	0.192179	1.04836	0.183313	0.854553	0.912629
ASV272	13.2954	0.935761	1.42934	0.65468	0.512674	0.710273
ASV278	18.6772	-3.84452	1.11834	-3.4377	0.000586685	0.0071706
ASV283	12.2243	0.725288	1.59206	0.455567	0.648702	0.775621
ASV285	9.80803	1.4574	1.55905	0.934797	0.349893	0.620777
ASV288	10.458	1.05471	1.76576	0.597309	0.550301	0.738209
ASV310	2.1587	0.0179296	1.26515	0.014172	0.988693	NA
ASV325	12.6803	-1.05136	1.52336	-0.690159	0.490094	0.710273
ASV331	11.7961	4.05142	1.02795	3.94125	8.1057e-05	0.00168099
ASV371	5.95564	0.478921	1.45876	0.328306	0.74268	0.835196
ASV494	5.15053	0.711507	1.42832	0.498144	0.618383	0.762702
ASV509	3.25555	-1.58321	1.64567	-0.962043	0.336028	NA

## Sheet: S8-NetworkCorn
Table S8 - Taxa with first-degree connections to Fusarium spp. in maize debris network. Weight and direction of connection provided.
From	Genus from	To	Genus to	Weight	Direction	Sample
ASV2	Fusarium	ASV284	Rhodosporidiobolus	1.91	Negative	Maize debris
ASV14	Fusarium	ASV259	Stenocarpella	5.13
ASV14	Fusarium	ASV752	Pseudocoleophoma	0.521
ASV19	Fusarium	ASV59	Neoascochyta	1.19
ASV32	Fusarium	ASV69	Bullera	2.83
ASV32	Fusarium	ASV160	Ophiosphaerella	1.15
ASV32	Fusarium	ASV235	Leptospora	2.54
ASV32	Fusarium	ASV807	Myrmecridium	7.71
ASV34	Fusarium	ASV208	Sporobolomyces	0.786
ASV34	Fusarium	ASV405	Filobasidium	0.727
ASV85	Fusarium	ASV78	Vishniacozyma	0.703
ASV85	Fusarium	ASV104	Aureobasidium	0.358
ASV85	Fusarium	ASV489	Vishniacozyma	0.797
ASV95	Fusarium	ASV66	Hannaella	0.452
ASV95	Fusarium	ASV89	Sarocladium	7.29
ASV95	Fusarium	ASV276	Didymocyrtis	5.37
ASV95	Fusarium	ASV308	Pleosporaceae	6.7
ASV95	Fusarium	ASV498	Keissleriella	4.88
ASV95	Fusarium	ASV697	Populomyces	0.23
ASV228	Fusarium	ASV9	Bullera	15.8
ASV278	Fusarium	ASV5	Unidentified	0.857
ASV278	Fusarium	ASV348	Vishniacozyma	0.585
ASV278	Fusarium	ASV406	Filobasidium	1.29
ASV312	Fusarium	ASV66	Hannaella	1.4
ASV312	Fusarium	ASV120	Neosetophoma	0.267
ASV312	Fusarium	ASV505	Filobasidium	1.41
ASV429	Fusarium	ASV78	Vishniacozyma	0.941
ASV465	Fusarium	ASV84	Ophiosphaerella	3.19
ASV465	Fusarium	ASV96	Sporobolomyces	1.24
ASV550	Fusarium	ASV60	Didymocyrtis	0.00164
ASV608	Fusarium	ASV60	Didymocyrtis	9.21
ASV640	Fusarium	ASV78	Vishniacozyma	1.13
ASV684	Fusarium	ASV109	Symmetrospora	1.58
ASV684	Fusarium	ASV122	Pseudopithomyces	0.151
ASV684	Fusarium	ASV348	Vishniacozyma	1.61
ASV844	Fusarium	ASV295	Bipolaris	0.478
ASV844	Fusarium	ASV627	Keissleriella	0.868
ASV1021	Fusarium	ASV60	Didymocyrtis	0.65
ASV1169	Fusarium	ASV348	Vishniacozyma	2.15
ASV1227	Fusarium	ASV84	Ophiosphaerella	1.39
ASV1227	Fusarium	ASV520	Chionosphaeraceae	1.35
ASV2	Fusarium	ASV19	Fusarium	3	Positive
ASV2	Fusarium	ASV50	Neosetophoma	1.35
ASV2	Fusarium	ASV58	Unidentified	13.5
ASV2	Fusarium	ASV65	Cercospora	28.6
ASV2	Fusarium	ASV100	Cercospora	7.02
ASV2	Fusarium	ASV107	Hannaella	0.956
ASV2	Fusarium	ASV209	Colacogloea	3.44
ASV2	Fusarium	ASV274	Vishniacozyma	7.9
ASV14	Fusarium	ASV19	Fusarium	20.7
ASV14	Fusarium	ASV34	Fusarium	6.46
ASV14	Fusarium	ASV65	Cercospora	2.19
ASV14	Fusarium	ASV85	Fusarium	0.119
ASV14	Fusarium	ASV152	Nigrospora	0.487
ASV14	Fusarium	ASV154	Phaeosphaeriaceae	17.9
ASV14	Fusarium	ASV223	Sarocladium	5.39
ASV14	Fusarium	ASV275	Nigrospora	5.75
ASV14	Fusarium	ASV892	Vishniacozyma	2.88
ASV19	Fusarium	ASV65	Cercospora	3.03
ASV19	Fusarium	ASV85	Fusarium	15.1
ASV19	Fusarium	ASV190	Phaeosphaeria	1.02
ASV19	Fusarium	ASV191	Hannaella	0.467
ASV19	Fusarium	ASV274	Vishniacozyma	0.246
ASV19	Fusarium	ASV314	Unidentified	18.7
ASV19	Fusarium	ASV419	Pyrenochaetopsis	1.88
ASV32	Fusarium	ASV30	Cladosporium	3.46
ASV32	Fusarium	ASV38	Papiliotrema	0.243
ASV32	Fusarium	ASV209	Colacogloea	4.45
ASV32	Fusarium	ASV292	Hannaella	2.68
ASV34	Fusarium	ASV30	Cladosporium	22.7
ASV34	Fusarium	ASV58	Unidentified	0.189
ASV34	Fusarium	ASV85	Fusarium	8.48
ASV34	Fusarium	ASV109	Symmetrospora	1.38
ASV85	Fusarium	ASV50	Neosetophoma	14.8
ASV85	Fusarium	ASV109	Symmetrospora	1.58
ASV85	Fusarium	ASV191	Hannaella	3.33
ASV85	Fusarium	ASV209	Colacogloea	12.2
ASV85	Fusarium	ASV274	Vishniacozyma	8.16
ASV95	Fusarium	ASV6	Vishniacozyma	9.62
ASV95	Fusarium	ASV167	Phaeosphaeriaceae	1.39
ASV95	Fusarium	ASV243	Pseudocoleophoma	2.2
ASV95	Fusarium	ASV333	Filobasidium	2.01
ASV138	Fusarium	ASV160	Ophiosphaerella	9.88
ASV138	Fusarium	ASV271	Unidentified	2.42
ASV138	Fusarium	ASV285	Septoriella	6.94
ASV138	Fusarium	ASV289	Vishniacozyma	1.79
ASV138	Fusarium	ASV419	Pyrenochaetopsis	0.135
ASV138	Fusarium	ASV465	Fusarium	8.76
ASV138	Fusarium	ASV561	Hannaella	2.7
ASV138	Fusarium	ASV850	Fusarium	9.13
ASV138	Fusarium	ASV935	Lyomyces	1.07
ASV228	Fusarium	ASV68	Ceratobasidium	2.12
ASV228	Fusarium	ASV147	Ceratobasidium	1.52
ASV228	Fusarium	ASV278	Fusarium	10.4
ASV228	Fusarium	ASV308	Pleosporaceae	1.7
ASV228	Fusarium	ASV328	Paraphoma	3.13
ASV228	Fusarium	ASV637	Zymoseptoria	2.27
ASV228	Fusarium	ASV677	Saitozyma	0.468
ASV278	Fusarium	ASV114	Chalara	13.3
ASV278	Fusarium	ASV259	Stenocarpella	17.5
ASV278	Fusarium	ASV447	Plectosphaerella	0.381
ASV278	Fusarium	ASV458	Nigrospora	4.84
ASV278	Fusarium	ASV569	Rhodotorula	1.89
ASV278	Fusarium	ASV965	Filobasidium	41.7
ASV312	Fusarium	ASV152	Nigrospora	1.46
ASV312	Fusarium	ASV333	Filobasidium	0.603
ASV312	Fusarium	ASV411	Septoriella	42.8
ASV312	Fusarium	ASV826	Hannaella	0.679
ASV334	Fusarium	ASV258	Limonomyces	65.9
ASV334	Fusarium	ASV444	Unidentified	15.1
ASV429	Fusarium	ASV115	Unidentified	6.71
ASV429	Fusarium	ASV216	Alternaria	17.8
ASV429	Fusarium	ASV271	Unidentified	23.3
ASV429	Fusarium	ASV452	Rhizoctonia	10.6
ASV429	Fusarium	ASV567	Unidentified	29
ASV429	Fusarium	ASV1105	Unidentified	39.4
ASV465	Fusarium	ASV31	Tilletiopsis	5.13
ASV465	Fusarium	ASV606	Didymocyrtis	7.64
ASV465	Fusarium	ASV629	Occultifur	2.73
ASV465	Fusarium	ASV637	Zymoseptoria	0.0515
ASV465	Fusarium	ASV1227	Fusarium	4.93
ASV550	Fusarium	ASV520	Chionosphaeraceae	3.5
ASV550	Fusarium	ASV608	Fusarium	22
ASV550	Fusarium	ASV826	Hannaella	26.5
ASV608	Fusarium	ASV438	Occultifur	21.4
ASV608	Fusarium	ASV501	Papiliotrema	2.27
ASV608	Fusarium	ASV502	Curvularia	0.0441
ASV608	Fusarium	ASV798	Papiliotrema	0.235
ASV640	Fusarium	ASV295	Bipolaris	16.3
ASV640	Fusarium	ASV368	Vishniacozyma	0.551
ASV640	Fusarium	ASV1176	Ectophoma	76.2
ASV684	Fusarium	ASV73	Leptospora	8.32
ASV684	Fusarium	ASV285	Septoriella	16.1
ASV684	Fusarium	ASV512	Sarocladium	31.9
ASV684	Fusarium	ASV850	Fusarium	0.608
ASV684	Fusarium	ASV1227	Fusarium	12.6
ASV770	Fusarium	ASV969	Unidentified	41.5
ASV770	Fusarium	ASV996	Pseudocoleophoma	61.4
ASV770	Fusarium	ASV1000	Didymocyrtis	0.175
ASV770	Fusarium	ASV1227	Fusarium	2.23
ASV844	Fusarium	ASV338	Murispora	4.81
ASV844	Fusarium	ASV397	Kurtzmanomyces	1.05
ASV844	Fusarium	ASV425	Limonomyces	1.74
ASV844	Fusarium	ASV738	Murispora	14.9
ASV844	Fusarium	ASV970	Valsonectria	29.2
ASV844	Fusarium	ASV1120	Hansfordia	0.26
ASV850	Fusarium	ASV150	Wickerhamomyces	13
ASV850	Fusarium	ASV285	Septoriella	5.36
ASV850	Fusarium	ASV337	Vishniacozyma	24
ASV850	Fusarium	ASV629	Occultifur	20
ASV850	Fusarium	ASV685	Sampaiozyma	5.64
ASV850	Fusarium	ASV1227	Fusarium	0.449
ASV928	Fusarium	ASV328	Paraphoma	9.55
ASV928	Fusarium	ASV768	Ceratobasidiaceae	0.238
ASV928	Fusarium	ASV874	Tricladium	59.1
ASV928	Fusarium	ASV959	Clohesyomyces	34.5
ASV1021	Fusarium	ASV447	Plectosphaerella	14.7
ASV1021	Fusarium	ASV455	Nigrospora	33
ASV1021	Fusarium	ASV502	Curvularia	9.99
ASV1021	Fusarium	ASV1241	Nigrospora	76.6
ASV1065	Fusarium	ASV285	Septoriella	5.89
ASV1065	Fusarium	ASV473	Papiliotrema	1.5
ASV1065	Fusarium	ASV492	Tausonia	4.28
ASV1065	Fusarium	ASV1228	Sarocladium	72.4
ASV1169	Fusarium	ASV826	Hannaella	76.5
ASV1227	Fusarium	ASV31	Tilletiopsis	0.34
ASV1227	Fusarium	ASV243	Pseudocoleophoma	1.69
ASV1227	Fusarium	ASV355	Vishniacozyma	14.7
ASV1227	Fusarium	ASV892	Vishniacozyma	30.6
ASV1227	Fusarium	ASV969	Unidentified	9.83

## Sheet: S9-NetworkHeads
Table S9 - Taxa with first-degree connections to Fusarium spp. in high- and low-disease head networks. Weight and direction of connection provided.
From	Genus from	To	Genus to	Weight	Direction	Sample
ASV2	Fusarium	ASV144	Sporobolomyces	31.2	Negative	High disease
ASV2	Fusarium	ASV331	Entyloma	11.7
ASV2	Fusarium	ASV349	Dioszegia	2.41
ASV2	Fusarium	ASV576	Symmetrospora	0.2
ASV71	Fusarium	ASV10	Papiliotrema	4.83
ASV71	Fusarium	ASV52	Pyrenophora	12.9
ASV71	Fusarium	ASV73	Leptospora	4.12
ASV110	Fusarium	ASV5	Unidentified	4.39
ASV140	Fusarium	ASV118	Parastagonospora	3.15
ASV165	Fusarium	ASV50	Neosetophoma	2.01
ASV278	Fusarium	ASV130	Papiliotrema	12.2
ASV278	Fusarium	ASV331	Entyloma	3.74
ASV2	Fusarium	ASV278	Fusarium	12.2	Positive
ASV71	Fusarium	ASV166	Ophiosphaerella	1.28
ASV110	Fusarium	ASV410	Vishniacozyma	7.75
ASV138	Fusarium	ASV142	Didymocyrtis	21.8
ASV138	Fusarium	ASV144	Sporobolomyces	1.47
ASV138	Fusarium	ASV237	Paraophiobolus	1.7
ASV140	Fusarium	ASV74	Vishniacozyma	5.12
ASV140	Fusarium	ASV87	Vishniacozyma	10.5
ASV140	Fusarium	ASV145	Papiliotrema	5.55
ASV140	Fusarium	ASV166	Ophiosphaerella	12.6
ASV140	Fusarium	ASV167	Phaeosphaeriaceae	5.25
ASV165	Fusarium	ASV410	Vishniacozyma	22.5
ASV165	Fusarium	ASV431	Alternaria	8.34
ASV2	Fusarium	ASV93	Symmetrospora	1.52	Negative	Low disease
ASV2	Fusarium	ASV343	Unidentified	10.5
ASV32	Fusarium	ASV13	Unidentified	4.89
ASV32	Fusarium	ASV29	Zymoseptoria	8.02
ASV71	Fusarium	ASV94	Sporobolomyces	4
ASV71	Fusarium	ASV118	Parastagonospora	4.49
ASV71	Fusarium	ASV211	Unidentified	2.59
ASV140	Fusarium	ASV12	Hannaella	2.23
ASV140	Fusarium	ASV331	Entyloma	17.3
ASV165	Fusarium	ASV60	Didymocyrtis	2.58
ASV312	Fusarium	ASV18	Vishniacozyma	0.834
ASV2	Fusarium	ASV51	Cystofilobasidium	0.303	Positive
ASV2	Fusarium	ASV96	Sporobolomyces	12.8
ASV2	Fusarium	ASV278	Fusarium	5.26
ASV19	Fusarium	ASV59	Neoascochyta	12.1
ASV19	Fusarium	ASV107	Hannaella	0.717
ASV19	Fusarium	ASV189	Tilletiopsis	62
ASV19	Fusarium	ASV466	Microdochium	3.79
ASV32	Fusarium	ASV285	Septoriella	0.262
ASV32	Fusarium	ASV289	Vishniacozyma	26.8
ASV32	Fusarium	ASV548	Nigrospora	18.4
ASV71	Fusarium	ASV106	Papiliotrema	8.21
ASV71	Fusarium	ASV141	Rhodotorula	1.02
ASV71	Fusarium	ASV160	Ophiosphaerella	2.69
ASV71	Fusarium	ASV193	Bullera	3.37
ASV71	Fusarium	ASV293	Ophiosphaerella	12
ASV95	Fusarium	ASV46	Hannaella	14.5
ASV95	Fusarium	ASV178	Limonomyces	6.35
ASV95	Fusarium	ASV211	Unidentified	19.5
ASV95	Fusarium	ASV256	Keissleriella	0.569
ASV95	Fusarium	ASV266	Papiliotrema	0.757
ASV95	Fusarium	ASV367	Curvibasidium	9.89
ASV110	Fusarium	ASV165	Fusarium	4.69
ASV110	Fusarium	ASV361	Paraphaeosphaeria	14
ASV110	Fusarium	ASV362	Papiliotrema	3
ASV110	Fusarium	ASV644	Bipolaris	15.4
ASV140	Fusarium	ASV200	Unidentified	20.8
ASV140	Fusarium	ASV548	Nigrospora	2.7
ASV165	Fusarium	ASV141	Rhodotorula	2.37
ASV165	Fusarium	ASV167	Phaeosphaeriaceae	1.01
ASV165	Fusarium	ASV266	Papiliotrema	16.3
ASV165	Fusarium	ASV937	Dioszegia	0.386
ASV278	Fusarium	ASV88	Papiliotrema	14
ASV278	Fusarium	ASV184	Moesziomyces	2.97
ASV278	Fusarium	ASV405	Filobasidium	1.55
ASV278	Fusarium	ASV644	Bipolaris	4.22
ASV278	Fusarium	ASV676	Aureobasidium	3.35
ASV312	Fusarium	ASV235	Leptospora	5.34
ASV312	Fusarium	ASV241	Mrakia	1.63
ASV312	Fusarium	ASV505	Filobasidium	62.1
ASV312	Fusarium	ASV696	Unidentified	5.2
ASV770	Fusarium	ASV223	Sarocladium	31.7
ASV770	Fusarium	ASV1154	Alternaria	59

## Sheet: S10-FusariumSpp
Table S10 - Fusarium spp. nodes in networks.
Node	Network
ASV2	All
ASV278	All
ASV71	Low disease, high disease
ASV110	Low disease, high disease
ASV140	Low disease, high disease
ASV165	Low disease, high disease
ASV19	Maize debris, low disease
ASV32	Maize debris, low disease
ASV95	Maize debris, low disease
ASV312	Maize debris, low disease
ASV770	Maize debris, low disease
ASV138	Maize debris, high disease
ASV14	Maize debris
ASV34	Maize debris
ASV85	Maize debris
ASV228	Maize debris
ASV334	Maize debris
ASV429	Maize debris
ASV465	Maize debris
ASV550	Maize debris
ASV608	Maize debris
ASV640	Maize debris
ASV684	Maize debris
ASV844	Maize debris
ASV850	Maize debris
ASV928	Maize debris
ASV1021	Maize debris
ASV1065	Maize debris
ASV1169	Maize debris
ASV1227	Maize debris

[truncated: 1 more sheets: S10-NetworkFusarium]
